# Supplementary material for: Characterization of Avian Influenza Viruses Detected in Kenyan Live Bird Markets and Wild Bird Habitats Reveal Genetically Diverse Subtypes and High Proportion of A(H9N2), 2018–2020
Source: Viruses. 2024 Sep 5;16(9):1417. doi: 10.3390/v16091417 (PMC11436075; doi:10.3390/v16091417)
Supplement: Supplementary file 1 [file viruses-16-01417-s001.zip]

Archive with 2 entries (2 files):
- Kenya AIVs Table S2.xlsx
- Predominant Species by Lake- 2020.pdf
