# Supplementary material for: Characterization of Avian Influenza Viruses Detected in Kenyan Live Bird Markets and Wild Bird Habitats Reveal Genetically Diverse Subtypes and High Proportion of A(H9N2), 2018–2020
Source: Viruses. 2024 Sep 5;16(9):1417. doi: 10.3390/v16091417 (PMC11436075; doi:10.3390/v16091417)
Supplement: Supplementary file 1 [file viruses-16-01417-s001.zip › Kenya AIVs Table S2.xlsx]

## Sheet: mut_clade_Branch402_20220421T10
Mature HA1 (H9 numbering)	A/Oman/2747/2019	A/chicken/Kenya/BM-CO-0168/2019	A/chicken/Kenya/BM-CO-0209/2019	A/chicken/Kenya/KN-CO-0383/2020	A/chicken/Kenya/KN-CO-0509/2019	A/chicken/Kenya/BM-CO-0010/2020	A/chicken/Kenya/BM-CO-0954/2020	A/chicken/Kenya/BM-CO-0950/2020	A/chicken/Kenya/KN-CO-0548/2019	A/chicken/Kenya/BM-CO-0094/2019	A/chicken/Kenya/BM-CO-0136/2019	A/chicken/Kenya/BM-CO-0359/2019	A/chicken/Kenya/BM-CO-0483/2019	A/chicken/Kenya/KK-CO-0044/2019	A/chicken/Kenya/BM-CO-0264/2019	A/chicken/Kenya/BU-CO-0688/2019	A/chicken/Kenya/BU-CO-0609/2019	A/chicken/Kenya/BU-CO-0853/2019	A/chicken/Kenya/BU-CO-0801/2019	A/Turkey/Kenya/KN-TO-0001/2019	A/Turkey/Kenya/NB-TO-0208/2019	A/chicken/Kenya/BM-CO-0634/2019	A/chicken/Kenya/KN-CO-0094/2019	A/chicken/Kenya/KN-CO-0098/2019	A/chicken/Kenya/KN-CO-0454/2019	A/chicken/Kenya/BM-CO-0653/2019	A/chicken/Kenya/BM-CO-0756/2019	A/chicken/Kenya/KN-CO-0485/2019	A/chicken/Kenya/KN-CO-0651/2019	A/chicken/Kenya/KN-CO-0659/2019	A/chicken/Kenya/KN-CO-0071/2020	A/chicken/Kenya/KN-CO-0598/2019	A/chicken/Kenya/BM-CO-0699/2019	A/chicken/Kenya/BM-CO-0808/2019	A/chicken/Uganda/MUWRP-200162/2017	A/chicken/Uganda/MUWRP-201193/2017	A/chicken/Uganda/MUWRP-200188/2017	annotation
3	I											V
5	I	V	V	V	V	V	V	V	V	V	V	V	V	V	V	V	V	V	V	V	V	V	V	V	V	V	V	V	V	V	V	V	V	V	V	V	V
29	A								T
53	D	N	N	N	N	N	N	N	N	N	N	N	N	N	N	N	N	N	N
60	L						M	M
69	M																			V	V	V	V	V	V	V	V		V	V	V	V	V	V		V
83	P																			R	Q	R	R	R	R	R	R	R	R	R	R	R	R	R
86	V																						I
94	N																						S
95	V	I	I	I	I	I	I	I	I	I	I	I	I	I	I	I	I	I	I																	I	I
99	E																				K/E
109	S																		N
114	V	I	I	I	I	I	I	I	I	I	I	I	I	I	I	I	I	I	I	I	I	I	I	I	I	I	I	I	I	I	I	I	I	I	I	I	I
120	S	T	T	T	T	T	T	T	T	T	T	T	T	T	T	T	T	T	T	T	T	T	T	T	T	T	T	T	T	T	T	T	T	T	T	T	T
125	T																													S/T								Antigenic site A
148	N					D			S																	S	S	S	S	S	S	S	S	S				Antigenic site B
150	G	L	L	L	L	L	L	L	L	L	L	L	L	L	L	L	L	L	L	L	L	L	L	L	L	L	L	L	L	L	L	L	L	L	L	L	L	Antigenic site B
161	N																																		S	S		Antigenic site D
162	R																									Q	Q	Q	Q	Q	Q	Q	Q					Antigenic site D
178	D												N																									Antigenic site B
194	V																			I	I	I	I	I	I	I	I	I	I	I	I	I	I	I
198	T	N	N	N	N	N	N	N	N	N	N	N	N	N	N	N	N	N	N	N	N	N	N	N	N	N	N	N	N	N	N	N	N	N	N	N	N
216	L																			R	Q																	Receptor binding; Antigenic site D
226	V								I
242	I	V	V	V	V	V	V	V	V	V	V	V	V	V	V	V	V	V	V
249	V																			I	I	I	I	I	I	I	I	I	I	I	I	I	I	I		I	I
260	R															K		K	K
262	D	E	E
269	V																																		M			Antigenic site C
283	M	L	L	L	L	L	L	L	L	L	L	L	L	L	L	L	L	L	L	L	L	L	L	L	L	L	L	L	L	L	L	L	L	L	L	L	L
295	T															A			S	I	I	I	I	I	I									I	I		I
aadiff#		10	10	9	9	10	10	10	12	9	9	10	10	9	9	11	9	10	12	12	13	11	13	11	11	12	12	11	12	13	12	12	12	12	9	10	9	vs A/Oman/2747/2019
